# Supplementary material for: ﻿Phylogeny-based reinterpretation of the genus Blaps Fabricius, 1775 (Coleoptera, Tenebrionidae, Blaptinae) from China, with description of two new species
Source: Zookeys. 2025 Jul 8;1244:99–111. doi: 10.3897/zookeys.1244.145585 (PMC12264499; doi:10.3897/zookeys.1244.145585)
Supplement: XML Treatment for Blaps (Blaps) pedinoides [file zookeys.1244.145585-treatment1.xml]

<!DOCTYPE tp:taxon-treatment
  PUBLIC "-//TaxonX//DTD Taxonomic Treatment Publishing DTD v0 20100105//EN" "tax-treatment-NSO.dtd">
<tp:taxon-treatment xmlns:tp="http://www.plazi.org/taxpub"><tp:treatment-meta><kwd-group><label>Taxon classification</label><kwd>
                <named-content content-type="kingdom">Animalia</named-content>
              </kwd><kwd>
                <named-content content-type="order">Coleoptera</named-content>
              </kwd><kwd>
                <named-content content-type="family">Tenebrionidae</named-content>
              </kwd></kwd-group><mixed-citation publication-type="journal"><person-group><name><surname>Zhang</surname><given-names>Bao-Yue</given-names></name><name><surname>Li</surname><given-names>Xiu-Min</given-names></name></person-group><article-title>﻿Phylogeny-based reinterpretation of the genus <italic><tp:taxon-name><tp:taxon-name-part taxon-name-part-type="genus" reg="Blaps">Blaps</tp:taxon-name-part></tp:taxon-name></italic> Fabricius, 1775 (<tp:taxon-name><tp:taxon-name-part taxon-name-part-type="order">Coleoptera</tp:taxon-name-part></tp:taxon-name>, <tp:taxon-name><tp:taxon-name-part taxon-name-part-type="family">Tenebrionidae</tp:taxon-name-part></tp:taxon-name>, <tp:taxon-name><tp:taxon-name-part taxon-name-part-type="subfamily">Blaptinae</tp:taxon-name-part></tp:taxon-name>) from China, with description of two new species</article-title><source>Zookeys</source><day>08</day><month>07</month><year>2025</year><volume>1244</volume><fpage>99</fpage><lpage>111</lpage><pub-id pub-id-type="doi">10.3897/zookeys.1244.145585</pub-id></mixed-citation></tp:treatment-meta><tp:nomenclature><label>﻿</label><tp:taxon-name><object-id xmlns:xlink="http://www.w3.org/1999/xlink" content-type="arpha" xlink:type="simple">0040FC1C-5C79-5093-95DF-CC37D183F842</object-id><tp:taxon-name-part taxon-name-part-type="genus" reg="Blaps">Blaps</tp:taxon-name-part> (<tp:taxon-name-part taxon-name-part-type="subgenus" reg="Blaps">Blaps</tp:taxon-name-part>) <tp:taxon-name-part taxon-name-part-type="species" reg="pedinoides">pedinoides</tp:taxon-name-part>
              <object-id xmlns:xlink="http://www.w3.org/1999/xlink" content-type="zoobank" xlink:type="simple">https://zoobank.org/549CBAA6-114C-4BF5-A10A-CB599743FF43</object-id>
              </tp:taxon-name><tp:taxon-authority>Li</tp:taxon-authority><tp:taxon-status xmlns:xlink="http://www.w3.org/1999/xlink" xlink:type="simple">sp. nov.</tp:taxon-status></tp:nomenclature><tp:treatment-sec sec-type="type material" id="SECID0EDHAE"><title>Type material.</title><p><bold><italic>Holotype</italic></bold>: China • ♂ (<abbrev xmlns:xlink="http://www.w3.org/1999/xlink" content-type="institution" xlink:title="Museum of Hebei University, Baoding, China" id="ABBRID0EOHAE" xlink:type="simple">MHBU</abbrev> HBU(E)339974); Sichuan, Jiulong County/ <named-content xmlns:xlink="http://www.w3.org/1999/xlink" content-type="dwc:verbatimCoordinates" xlink:type="simple"><named-content content-type="geo-json" specific-use="{&#34;type&#34;:&#34;Point&#34;,&#34;coordinates&#34;:[99.652667,28.631500]}" id="NCID0EWHAE" xlink:type="simple">28°37.89'N, 99°39.16'E</named-content></named-content>/ Alt 1917m/ 2. VIII. 2020/ Ming-min Ma leg. <bold><italic>Paratypes</italic></bold>: China • 1♀ [in ethanol] (<abbrev xmlns:xlink="http://www.w3.org/1999/xlink" content-type="institution" xlink:title="Museum of Hebei University, Baoding, China" id="ABBRID0E5HAE" xlink:type="simple">MHBU</abbrev> HBU(E)339975), same data as holotype; China • 1♂ [1♂in ethanol] (<abbrev xmlns:xlink="http://www.w3.org/1999/xlink" content-type="institution" xlink:title="Museum of Hebei University, Baoding, China" id="ABBRID0EDIAE" xlink:type="simple">MHBU</abbrev> HBU(E)339976); Yunan; Weixi County, Tacheng Township/ <named-content xmlns:xlink="http://www.w3.org/1999/xlink" content-type="dwc:verbatimCoordinates" xlink:type="simple"><named-content content-type="geo-json" specific-use="{&#34;type&#34;:&#34;Point&#34;,&#34;coordinates&#34;:[99.397833,27.608500]}" id="NCID0ELIAE" xlink:type="simple">27°36.51'N, 99°23.87'E</named-content></named-content>/ Alt 1987m/ 11.VIII.2021/ Zhong-hua Wei leg; China •1♂ [in ethanol] (<abbrev xmlns:xlink="http://www.w3.org/1999/xlink" content-type="institution" xlink:title="Museum of Hebei University, Baoding, China" id="ABBRID0EQIAE" xlink:type="simple">MHBU</abbrev> HBU(E)339977); Yunan; Weixi County, Tacheng Township/ <named-content xmlns:xlink="http://www.w3.org/1999/xlink" content-type="dwc:verbatimCoordinates" xlink:type="simple"><named-content content-type="geo-json" specific-use="{&#34;type&#34;:&#34;Point&#34;,&#34;coordinates&#34;:[99.349667,27.436500]}" id="NCID0EYIAE" xlink:type="simple">27°26.19'N, 99°20.98'E</named-content></named-content>/ 13.VII. 2021/ Alt 2409m/ Guo-dong Ren leg; China •1♂ [in ethanol] (<abbrev xmlns:xlink="http://www.w3.org/1999/xlink" content-type="institution" xlink:title="Museum of Hebei University, Baoding, China" id="ABBRID0E4IAE" xlink:type="simple">MHBU</abbrev> HBU(E)339978); Yunan, Shangri-la County, Nixi Township/ <named-content xmlns:xlink="http://www.w3.org/1999/xlink" content-type="dwc:verbatimCoordinates" xlink:type="simple"><named-content content-type="geo-json" specific-use="{&#34;type&#34;:&#34;Point&#34;,&#34;coordinates&#34;:[99.467000,28.023500]}" id="NCID0EFJAE" xlink:type="simple">28°01.41'N, 99°28.02'E</named-content></named-content>/ Alt 2778m/7.VIII.2015/ Guo-dong Ren leg; China •1♂ [in ethanol] (<abbrev xmlns:xlink="http://www.w3.org/1999/xlink" content-type="institution" xlink:title="Museum of Hebei University, Baoding, China" id="ABBRID0EKJAE" xlink:type="simple">MHBU</abbrev> HBU(E)339979); Yunan, Weixi County, Jingzhong Township/ <named-content xmlns:xlink="http://www.w3.org/1999/xlink" content-type="dwc:verbatimCoordinates" xlink:type="simple"><named-content content-type="geo-json" specific-use="{&#34;type&#34;:&#34;Point&#34;,&#34;coordinates&#34;:[99.363000,27.634833]}" id="NCID0ESJAE" xlink:type="simple">27°38.09'N, 99°21.78'E</named-content></named-content>/ Alt 2635m/ 13.VII. 2021/ Zhong-hua Wei leg.</p></tp:treatment-sec><tp:treatment-sec sec-type="description" id="SECID0EXJAE"><title>Description.</title><p><bold>Male</bold> (Figs <xref ref-type="fig" rid="F3">3</xref>, <xref ref-type="fig" rid="F4">4A–C</xref>). Body elongated, length 28.5–29.0 mm, width 9.5–10.0 mm; dull black, rough, oval-oblong, opaque.</p><fig id="F3" position="float" orientation="portrait"><object-id xmlns:xlink="http://www.w3.org/1999/xlink" content-type="doi" xlink:type="simple">10.3897/zookeys.1244.145585.figure3</object-id><object-id xmlns:xlink="http://www.w3.org/1999/xlink" content-type="arpha" xlink:type="simple">61217C23-E231-5D35-BD80-3EBE63F41D66</object-id><label>Figure 3.</label><caption><p><italic><tp:taxon-name><tp:taxon-name-part taxon-name-part-type="genus" reg="Blaps">Blaps</tp:taxon-name-part> (<tp:taxon-name-part taxon-name-part-type="genus" reg="Blaps">Blaps</tp:taxon-name-part>) <tp:taxon-name-part taxon-name-part-type="species" reg="pedinoides">pedinoides</tp:taxon-name-part></tp:taxon-name></italic> Li, sp. nov. <bold>A.</bold> Head, dorsal view; <bold>B.</bold> Head, ventral view; <bold>C.</bold> Antenna; <bold>D.</bold> Pronotum; <bold>E.</bold> Protibial; <bold>F.</bold> Mesotibia; <bold>G.</bold> Metatibia; <bold>H.</bold> Protarsus; <bold>I.</bold> Mesotarsus; <bold>J.</bold> Metatarsus; <bold>K.</bold> Profemur apically; <bold>L–N.</bold> Aedeagus; <bold>L.</bold> Dorsal view; <bold>M.</bold> Ventral view; <bold>N.</bold> Lateral view. Scale bars: 1.0 mm.</p></caption><graphic xmlns:xlink="http://www.w3.org/1999/xlink" xlink:href="zookeys-1244-099_article-145585__-g003.jpg" position="float" orientation="portrait" xlink:type="simple" id="oo_1369672.jpg"><uri content-type="original_file" xlink:type="simple">https://binary.pensoft.net/fig/1369672</uri></graphic></fig><fig id="F4" position="float" orientation="portrait"><object-id xmlns:xlink="http://www.w3.org/1999/xlink" content-type="doi" xlink:type="simple">10.3897/zookeys.1244.145585.figure4</object-id><object-id xmlns:xlink="http://www.w3.org/1999/xlink" content-type="arpha" xlink:type="simple">9CD54545-92F3-5621-997D-070701765D5E</object-id><label>Figure 4.</label><caption><p>Habitus of <italic><tp:taxon-name><tp:taxon-name-part taxon-name-part-type="genus" reg="Blaps">Blaps</tp:taxon-name-part> (<tp:taxon-name-part taxon-name-part-type="genus" reg="Blaps">Blaps</tp:taxon-name-part>) <tp:taxon-name-part taxon-name-part-type="species" reg="pedinoides">pedinoides</tp:taxon-name-part></tp:taxon-name></italic> Li, sp. nov. <bold>A–C.</bold> Male, holotype; <bold>A.</bold> Dorsal view; <bold>B.</bold> Ventral view; <bold>C.</bold> Lateral view; <bold>D–F.</bold> Female, paratype; <bold>D.</bold> Dorsal view; <bold>E.</bold> Ventral view; <bold>F.</bold> Lateral view. Scale bars: 5 mm.</p></caption><graphic xmlns:xlink="http://www.w3.org/1999/xlink" xlink:href="zookeys-1244-099_article-145585__-g004.jpg" position="float" orientation="portrait" xlink:type="simple" id="oo_1369673.jpg"><uri content-type="original_file" xlink:type="simple">https://binary.pensoft.net/fig/1369673</uri></graphic></fig><p><bold><italic>Head</italic></bold> (Fig. <xref ref-type="fig" rid="F3">3A, B</xref>). Anterior margin of epistome straight. Head slightly convex, with dense, coarse punctation. Mentum oval; base of mentum straight. Antennae long, antennomere XI reaching base of pronotum when directed backwards, antennomeres III–VII cylindrical, VIII–X spherical, XI spindle (Fig. <xref ref-type="fig" rid="F3">3C</xref>). Ratio of length/width of antennomeres II–XI 6.6(8.2): 37.8(9.0): 16.6(9.0): 17.8(8.7): 17.3(9.0): 15.6(9.0): 10.0(10.1): 10.0(9.9): 10.4(9.8): 11.7(9.7).</p><p><bold><italic>Prothorax</italic></bold> (Fig. <xref ref-type="fig" rid="F3">3D</xref>). Base of pronotum as wide as the base of elytra. Pronotum slightly transverse, 1.3 times as wide as long, 1.8 times as wide as head, widest before the middle, lateral margins from widest portion toward anterior angles arcuated, then straightly converging towards posterior margin; anterior angles rounded-obtuse; posterior angles weakly obtuse; lateral edges entirely margined, ratio of width at the anterior margin to the widest part and base 38: 63: 53. Disc rough, surface with dense, coarse punctations with large punctures. Prosternal process nearly triangular; middle of posterior margin weakly extended backward, with transverse wrinkles.</p><p><bold><italic>Pterothorax</italic>.</bold> Elytra elongate, ovoid, 1.7 times as long as wide, long arcuated; widest at the middle, 3.0 times as long and 1.4 times as wide as pronotum, 2.5 times as wide as head. Lateral elytral border not entirely visible dorsally. Scutellum small. Disc flat, elytral surface rough, with dense granules, and granules converge into wrinkles. Apex of elytra slowly sloping, with small granules. Elytral mucro obvious, 2.3 mm long. Pseudopleuron smooth. Abdomen shiny, without hair tuft/short setae between 1<sup>st</sup> and 2<sup>nd</sup> abdominal ventrites, ventrite 1<sup>st</sup> with flat large tubercle in middle, 1<sup>st</sup>–3<sup>rd</sup> ventrites with transverse wrinkles medially and irregular rugosity, granules on both sides, abdominal ventrites 4<sup>th</sup>–5<sup>th</sup> with sparse punctures.</p><p><bold><italic>Legs</italic></bold> (Fig. <xref ref-type="fig" rid="F3">3E–K</xref>). Legs long. Inner side of pro- and mesotibiae slightly curved, metatibiae straight, expanded apically. Ratio of length of pro-, meso- and metatibiae 13: 13: 17; ratio of length (width) of metatarsomeres I–IV 19.4(5.5): 10.3(5.2): 10.0(5.0): 16.8(4.3).</p><p><bold><italic>Aedeagus</italic>.</bold> (Fig. <xref ref-type="fig" rid="F3">3L–N</xref>). Length 4.8 mm and width 1.0 mm. Parameres length 1.6 mm and width 0.75 mm, with conical shape; parameres widest at the base, apex sharp, lateral margins arcuately converging from base to 1/3, then straightly converging from basal 1/3 to apex in dorsal view, parameres straight line up to the apex in lateral view.</p><p><bold>Female</bold> (Fig. <xref ref-type="fig" rid="F4">4D–F</xref>). Body length 24.0 mm, width 11.0 mm. Body wider and more robust than in male. Elytral mucro shorter, 1.0 mm long. Head as wide as outerocular distance, pronotum 1.4 times as wide as long, elytra 1.5 times as long as wide. Antennae nearly as long as male, antennomeres X reaching base of pronotum when directed backwards, antennomeres III–VII cylindrical, VIII–X spherical, XI spindle.</p></tp:treatment-sec><tp:treatment-sec sec-type="etymology" id="SECID0EYPAE"><title>Etymology.</title><p>The name derives from ancient Greek πεδινός (pedinos), flat, referring to the flattened elytra of the new species</p></tp:treatment-sec><tp:treatment-sec sec-type="distribution" id="SECID0E4PAE"><title>Distribution.</title><p>China: Sichuan, Yunnan.</p></tp:treatment-sec><tp:treatment-sec sec-type="diagnosis" id="SECID0ECQAE"><title>Diagnosis.</title><p>The new species is morphologically very similar to <tp:taxon-name><tp:taxon-name-part taxon-name-part-type="genus" reg="Blaps">B.</tp:taxon-name-part> (<tp:taxon-name-part taxon-name-part-type="subgenus" reg="Blaps">B.</tp:taxon-name-part>) <tp:taxon-name-part taxon-name-part-type="species" reg="rhynchoptera">rhynchoptera</tp:taxon-name-part></tp:taxon-name> Fairmaire, 1886, and it is also sister with <tp:taxon-name><tp:taxon-name-part taxon-name-part-type="genus" reg="Blaps">B.</tp:taxon-name-part> (<tp:taxon-name-part taxon-name-part-type="subgenus" reg="Blaps">B.</tp:taxon-name-part>) <tp:taxon-name-part taxon-name-part-type="species" reg="rhynchoptera">rhynchoptera</tp:taxon-name-part></tp:taxon-name> in the phylogeny tree, but it can be distinguished from the latter by the following male characters: (1) without hair tuft/short setae between 1<sup>st</sup> and 2<sup>nd</sup> abdominal ventrites (with hair tuft/short setae between 1<sup>st</sup> and 2<sup>nd</sup> abdominal ventrites in <tp:taxon-name><tp:taxon-name-part taxon-name-part-type="genus" reg="Blaps">B.</tp:taxon-name-part> (<tp:taxon-name-part taxon-name-part-type="subgenus" reg="Blaps">B.</tp:taxon-name-part>) <tp:taxon-name-part taxon-name-part-type="species" reg="rhynchoptera">rhynchoptera</tp:taxon-name-part></tp:taxon-name>); (2) lateral margin of pronotum weakly broading from base to 2/3, then toward anterior angles arcuated, widest before middle (pronotum widest at middle in <tp:taxon-name><tp:taxon-name-part taxon-name-part-type="genus" reg="Blaps">B.</tp:taxon-name-part> (<tp:taxon-name-part taxon-name-part-type="subgenus" reg="Blaps">B.</tp:taxon-name-part>) <tp:taxon-name-part taxon-name-part-type="species" reg="rhynchoptera">rhynchoptera</tp:taxon-name-part></tp:taxon-name>).</p><p>Additionally, the new species is morphologically similar to <tp:taxon-name><tp:taxon-name-part taxon-name-part-type="genus" reg="Blaps">B.</tp:taxon-name-part> (<tp:taxon-name-part taxon-name-part-type="subgenus" reg="Blaps">B.</tp:taxon-name-part>) <tp:taxon-name-part taxon-name-part-type="species" reg="japonensis">japonensis</tp:taxon-name-part></tp:taxon-name> Marseul, 1879 but can be distinguished from the latter by the following male characters: (1) without hair tuft/short setae between 1<sup>st</sup> and 2<sup>nd</sup> abdominal ventrites (with hair tuft/short setae between 1<sup>st</sup> and 2<sup>nd</sup> abdominal ventrites in <tp:taxon-name><tp:taxon-name-part taxon-name-part-type="genus" reg="Blaps">B.</tp:taxon-name-part> (<tp:taxon-name-part taxon-name-part-type="subgenus" reg="Blaps">B.</tp:taxon-name-part>) <tp:taxon-name-part taxon-name-part-type="species" reg="japonensis">japonensis</tp:taxon-name-part></tp:taxon-name>); (2) lateral margin of pronotum broading from base to 2/3, then toward anterior angles arcuated, widest before the middle (lateral margin of pronotum arcuated, widest at middle in <tp:taxon-name><tp:taxon-name-part taxon-name-part-type="genus" reg="Blaps">B.</tp:taxon-name-part> (<tp:taxon-name-part taxon-name-part-type="subgenus" reg="Blaps">B.</tp:taxon-name-part>) <tp:taxon-name-part taxon-name-part-type="species" reg="japonensis">japonensis</tp:taxon-name-part></tp:taxon-name>); (3) parameres conical, apex sharp (parameres bottleneck-shaped, apex sharp in <tp:taxon-name><tp:taxon-name-part taxon-name-part-type="genus" reg="Blaps">B.</tp:taxon-name-part> (<tp:taxon-name-part taxon-name-part-type="subgenus" reg="Blaps">B.</tp:taxon-name-part>) <tp:taxon-name-part taxon-name-part-type="species" reg="japonensis">japonensis</tp:taxon-name-part></tp:taxon-name>).</p></tp:treatment-sec></tp:taxon-treatment>
