# Supplementary material for: ﻿Phylogeny-based reinterpretation of the genus Blaps Fabricius, 1775 (Coleoptera, Tenebrionidae, Blaptinae) from China, with description of two new species
Source: Zookeys. 2025 Jul 8;1244:99–111. doi: 10.3897/zookeys.1244.145585 (PMC12264499; doi:10.3897/zookeys.1244.145585)
Supplement: XML Treatment for Blaps (Nalepa) undulata [file zookeys.1244.145585-treatment2.xml]

<!DOCTYPE tp:taxon-treatment
  PUBLIC "-//TaxonX//DTD Taxonomic Treatment Publishing DTD v0 20100105//EN" "tax-treatment-NSO.dtd">
<tp:taxon-treatment xmlns:tp="http://www.plazi.org/taxpub"><tp:treatment-meta><kwd-group><label>Taxon classification</label><kwd>
                <named-content content-type="kingdom">Animalia</named-content>
              </kwd><kwd>
                <named-content content-type="order">Coleoptera</named-content>
              </kwd><kwd>
                <named-content content-type="family">Tenebrionidae</named-content>
              </kwd></kwd-group><mixed-citation publication-type="journal"><person-group><name><surname>Zhang</surname><given-names>Bao-Yue</given-names></name><name><surname>Li</surname><given-names>Xiu-Min</given-names></name></person-group><article-title>﻿Phylogeny-based reinterpretation of the genus <italic><tp:taxon-name><tp:taxon-name-part taxon-name-part-type="genus" reg="Blaps">Blaps</tp:taxon-name-part></tp:taxon-name></italic> Fabricius, 1775 (<tp:taxon-name><tp:taxon-name-part taxon-name-part-type="order">Coleoptera</tp:taxon-name-part></tp:taxon-name>, <tp:taxon-name><tp:taxon-name-part taxon-name-part-type="family">Tenebrionidae</tp:taxon-name-part></tp:taxon-name>, <tp:taxon-name><tp:taxon-name-part taxon-name-part-type="subfamily">Blaptinae</tp:taxon-name-part></tp:taxon-name>) from China, with description of two new species</article-title><source>Zookeys</source><day>08</day><month>07</month><year>2025</year><volume>1244</volume><fpage>99</fpage><lpage>111</lpage><pub-id pub-id-type="doi">10.3897/zookeys.1244.145585</pub-id></mixed-citation></tp:treatment-meta><tp:nomenclature><label>﻿</label><tp:taxon-name><object-id xmlns:xlink="http://www.w3.org/1999/xlink" content-type="arpha" xlink:type="simple">A5BDC709-9C42-58BA-87B5-E639B4A21855</object-id><tp:taxon-name-part taxon-name-part-type="genus" reg="Blaps">Blaps</tp:taxon-name-part> (<tp:taxon-name-part taxon-name-part-type="subgenus" reg="Nalepa">Nalepa</tp:taxon-name-part>) <tp:taxon-name-part taxon-name-part-type="species" reg="undulata">undulata</tp:taxon-name-part>
            <object-id xmlns:xlink="http://www.w3.org/1999/xlink" content-type="zoobank" xlink:type="simple">https://zoobank.org/23AB13AF-6356-4A75-82E1-B927E4B7A6E8</object-id>
              </tp:taxon-name><tp:taxon-authority>Li</tp:taxon-authority><tp:taxon-status xmlns:xlink="http://www.w3.org/1999/xlink" xlink:type="simple">sp. nov.</tp:taxon-status></tp:nomenclature><tp:treatment-sec sec-type="Type specimens" id="SECID0EWVAE"><title>Type specimens.</title><p><bold><italic>Holotype</italic></bold>: China •♂ (<abbrev xmlns:xlink="http://www.w3.org/1999/xlink" content-type="institution" xlink:title="Museum of Hebei University, Baoding, China" id="ABBRID0EBWAE" xlink:type="simple">MHBU</abbrev> HBU(E)339980); Sichuan, Batang County; <named-content xmlns:xlink="http://www.w3.org/1999/xlink" content-type="dwc:verbatimCoordinates" xlink:type="simple"><named-content content-type="geo-json" specific-use="{&#34;type&#34;:&#34;Point&#34;,&#34;coordinates&#34;:[99.259833,30.207500]}" id="NCID0EJWAE" xlink:type="simple">30°12.45'N, 99°15.59'E</named-content></named-content>/ Alt. 3055 m/ 15.VII.2021/ Xiu-min Li leg. <bold><italic>Paratypes</italic></bold>: China •10♂♂6♀♀ [2♂♂ in ethanol] (<abbrev xmlns:xlink="http://www.w3.org/1999/xlink" content-type="institution" xlink:title="Museum of Hebei University, Baoding, China" id="ABBRID0ERWAE" xlink:type="simple">MHBU</abbrev> HBU(E)339981-339996); same data as holotype; China • 1♀ [in ethanol]; Xizang, Markam County, Zangxoi Township/ <named-content xmlns:xlink="http://www.w3.org/1999/xlink" content-type="dwc:verbatimCoordinates" xlink:type="simple"><named-content content-type="geo-json" specific-use="{&#34;type&#34;:&#34;Point&#34;,&#34;coordinates&#34;:[98.742000,30.233500]}" id="NCID0EZWAE" xlink:type="simple">29°74.01'N, 98°44.52'E</named-content></named-content>/ 21.VII.2020/ Alt. 3050 m/ Ming-min Ma leg.</p></tp:treatment-sec><tp:treatment-sec sec-type="description" id="SECID0E5WAE"><title>Description.</title><p><bold>Male</bold> (Figs <xref ref-type="fig" rid="F5">5</xref>, <xref ref-type="fig" rid="F6">6A–C</xref>). Body length 17.0–19.0 mm, width 6.5–7.0 mm; black, opaque.</p><fig id="F5" position="float" orientation="portrait"><object-id xmlns:xlink="http://www.w3.org/1999/xlink" content-type="doi" xlink:type="simple">10.3897/zookeys.1244.145585.figure5</object-id><object-id xmlns:xlink="http://www.w3.org/1999/xlink" content-type="arpha" xlink:type="simple">2D58648C-A833-56C1-8E74-7FDE67A41CF9</object-id><label>Figure 5.</label><caption><p><italic><tp:taxon-name><tp:taxon-name-part taxon-name-part-type="genus" reg="Blaps">Blaps</tp:taxon-name-part> (<tp:taxon-name-part taxon-name-part-type="subgenus" reg="Nalepa">Nalepa</tp:taxon-name-part>) <tp:taxon-name-part taxon-name-part-type="species" reg="undulata">undulata</tp:taxon-name-part></tp:taxon-name></italic> Li, sp. nov. <bold>A.</bold> Head, dorsal view; <bold>B.</bold> Head, ventral view; <bold>C.</bold> Antenna; <bold>D.</bold> Pronotum; <bold>E.</bold> Protibia; <bold>F.</bold> Mesotibia; <bold>G.</bold> Metatibia; <bold>H.</bold> Protarsus; <bold>I.</bold> Mesotarsus; <bold>J.</bold> Metatarsus; <bold>K.</bold> Profemur apically; <bold>L–N.</bold> Aedeagus; <bold>L.</bold> Dorsal view; <bold>M.</bold> Ventral view; <bold>N.</bold> Lateral view. Scale bars: 1.0 mm.</p></caption><graphic xmlns:xlink="http://www.w3.org/1999/xlink" xlink:href="zookeys-1244-099_article-145585__-g005.jpg" position="float" orientation="portrait" xlink:type="simple" id="oo_1369674.jpg"><uri content-type="original_file" xlink:type="simple">https://binary.pensoft.net/fig/1369674</uri></graphic></fig><fig id="F6" position="float" orientation="portrait"><object-id xmlns:xlink="http://www.w3.org/1999/xlink" content-type="doi" xlink:type="simple">10.3897/zookeys.1244.145585.figure6</object-id><object-id xmlns:xlink="http://www.w3.org/1999/xlink" content-type="arpha" xlink:type="simple">8A7ACC9B-1395-5157-A2C5-28072D73A825</object-id><label>Figure 6.</label><caption><p>Habitus of <italic><tp:taxon-name><tp:taxon-name-part taxon-name-part-type="genus" reg="Blaps">Blaps</tp:taxon-name-part> (<tp:taxon-name-part taxon-name-part-type="subgenus" reg="Nalepa">Nalepa</tp:taxon-name-part>) <tp:taxon-name-part taxon-name-part-type="species" reg="undulata">undulata</tp:taxon-name-part></tp:taxon-name></italic> Li, sp. nov. <bold>A–C.</bold> Male, holotype; <bold>A.</bold> Dorsal view; <bold>B.</bold> Ventral view; <bold>C.</bold> Lateral view; <bold>D–F.</bold> Female, paratype; <bold>D.</bold> Dorsal view; <bold>E.</bold> Ventral view; <bold>F.</bold> Lateral view. Scale bars: 5 mm.</p></caption><graphic xmlns:xlink="http://www.w3.org/1999/xlink" xlink:href="zookeys-1244-099_article-145585__-g006.jpg" position="float" orientation="portrait" xlink:type="simple" id="oo_1369675.jpg"><uri content-type="original_file" xlink:type="simple">https://binary.pensoft.net/fig/1369675</uri></graphic></fig><p><bold><italic>Head</italic></bold> (Fig. <xref ref-type="fig" rid="F5">5A, B</xref>). Anterior margin of epistome straight. Head slightly convex, with sparse, fine punctation. Mentum oval, base of mentum straight. Antennae long, antennomere XI reaching base of pronotum when directed backwards, antennomeres III–VII cylindrical, VIII–X long spherical, XI spindle (Fig. <xref ref-type="fig" rid="F5">5C</xref>). Ratio of length/width of antennomeres II–XI 10.0(10.6): 36.3(12.5): 16.5(11.1): 16.1(10.3): 17.2(10.0): 19.0(9.5): 14.3(10.1): 14.2(12.0): 14.6(13.0): 19.0(11.0).</p><p><bold><italic>Prothorax</italic></bold> (Fig. <xref ref-type="fig" rid="F5">5D</xref>). Pronotum slightly transverse, 1.2 times as wide as long, 1.7 times as wide as head. Widest at the middle, lateral margins slightly emarginated from base to middle, then toward anterior angles arcuated; lateral edges entirely margined; ratio of width at the anterior margin to the widest part and base 26: 45: 43. Disc smooth and convex, surface with dense, fine, small punctation. With two rounds depressions before posterior angles. Apex of prosternal process obtuse, obliquely sloping behind procoxae, distinctly projecting beyond the margin of prosternum.</p><p><bold><italic>Pterothorax</italic>.</bold> Elytra ovoid, 1.6 times as long as wide, weakly arcuated, widest at the middle, 2.5 times as long as and 1.3 times as wide as pronotum, 2.2 times as wide as head. Lateral elytral border not entirely visible dorsally. Scutellum hiding. Disc flattened in middle, rough, with undulate wrinkles. Apex of elytra slowly sloping, obtuse. Without elytral mucro. Abdominal ventrites 1<sup>st</sup>–3<sup>rd</sup> with irregular fine wrinkles, abdominal ventrites 4<sup>th</sup>–5<sup>th</sup> with dense punctations.</p><p><bold><italic>Legs</italic></bold> (Fig. <xref ref-type="fig" rid="F5">5E–K</xref>). Legs long. Inner side of pro- and metatibiae slightly curved, mesotibiae straight, expanded apically. Ratio of length of pro-, meso- and metatibiae 9.0: 9.0: 12.0, and ratio of length (width) of metatarsomeres I–IV 19.4(5.5): 10.3(5.2): 10.0(5.0): 16.8(4.3).</p><p><bold><italic>Aedeagus</italic></bold> (Fig. <xref ref-type="fig" rid="F5">5L–N</xref>). Length 3.3 mm and width 1.0 mm. Parameres length 1.1 mm and width 0.9 mm, conical; parameres wide and convex at base, apex obtuse, lateral margin arcuately narrowing from base to 1/3, then straightly narrowing from basal 1/3 to apex in dorsal view; slightly curved, narrowed almost in a straight line up to the apex in lateral view.</p><p><bold>Female</bold> (Fig. <xref ref-type="fig" rid="F6">6D–F</xref>). Body length 18.0–19.5 mm, width 8.0–9.0 mm. Body wider and more robust than in male. Elytral without mucro. Head as wide as outterocular distance. Pronotum 1.3 times as wide as long, elytra 1.6 times as long as wide. Antennae shorter than in male, reaching posterior 2/3 of pronotum when directed backwards, antennomeres III–VII cylindrical, VIII–X elongate spherical, XI spindle. Pro- and metatibiae straight.</p></tp:treatment-sec><tp:treatment-sec sec-type="etymology" id="SECID0EZ3AE"><title>Etymology.</title><p>This species is named from the Latin adjective “undulata”, meaning wavy, in reference to the wavy wrinkles on the elytra.</p></tp:treatment-sec><tp:treatment-sec sec-type="distribution" id="SECID0E53AE"><title>Distribution.</title><p>China, Sichuan, Xizang.</p></tp:treatment-sec><tp:treatment-sec sec-type="diagnosis" id="SECID0ED4AE"><title>Diagnosis.</title><p>The new species is a sister to <italic><tp:taxon-name><tp:taxon-name-part taxon-name-part-type="genus" reg="Blaps">Blaps</tp:taxon-name-part> (<tp:taxon-name-part taxon-name-part-type="subgenus" reg="Nalepa">Nalepa</tp:taxon-name-part>) <tp:taxon-name-part taxon-name-part-type="species" reg="yushuensis">yushuensis</tp:taxon-name-part></tp:taxon-name></italic> Li &amp; Ren, 2022 in the phylogenetic analysis. However, it is easy to distinguished from <italic><tp:taxon-name><tp:taxon-name-part taxon-name-part-type="genus" reg="Blaps">Blaps</tp:taxon-name-part> (<tp:taxon-name-part taxon-name-part-type="subgenus" reg="Nalepa">Nalepa</tp:taxon-name-part>) <tp:taxon-name-part taxon-name-part-type="species" reg="yushuensis">yushuensis</tp:taxon-name-part></tp:taxon-name></italic> Li &amp; Ren, 2022 and other species of the subgenus <tp:taxon-name><tp:taxon-name-part taxon-name-part-type="genus" reg="Blaps"/><tp:taxon-name-part taxon-name-part-type="subgenus" reg="Nalepa">Nalepa</tp:taxon-name-part></tp:taxon-name> by the following characters: (1) parameres conical, apex rounded (parameres apex acuminate in other species); (2) elytra rough, with undulate wrinkles (elytral surface smooth, with sparse punctures and shallow wrinkles in other species).</p></tp:treatment-sec></tp:taxon-treatment>
